# Supplementary material for: Cytosine methylation at CpCpG sites triggers accumulation of non-CpG methylation in gene bodies
Source: Nucleic Acids Res. 2017 Jan 4;45(7):3777–84. doi: 10.1093/nar/gkw1330 (PMC5397141; doi:10.1093/nar/gkw1330)
Supplement: Supplementary Data [file gkw1330_Supplementary_Data.zip]

Archive with 1 entries (1 files):
- nar-03086-v-2016-File007.pdf
